# Supplementary material for: Phosphorylcholine-Functionalized PEDOT-Gated Organic Electrochemical Transistor Devices for Ultra-Specific and Sensitive C-Reactive Protein Detection
Source: Polymers (Basel). 2023 Sep 12;15(18):3739. doi: 10.3390/polym15183739 (PMC10535691; doi:10.3390/polym15183739)
Supplement: Supplementary file 1 [file polymers-15-03739-s001.zip]

Archive with 1 entries (1 files):
- polymers-2555630-supplementary.pdf
